# Supplementary material for: Oral HPV Infection in Women with HPV-Positive Cervix Is Closely Related to Oral Sex
Source: Diagnostics (Basel). 2023 Jun 16;13(12):2096. doi: 10.3390/diagnostics13122096 (PMC10297673; doi:10.3390/diagnostics13122096)
Supplement: Supplementary file 1 [file diagnostics-13-02096-s001.zip]

Archive with 2 entries (2 files):
- Supplementary File Anonymous questionnaire.pdf
- diagnostics-2424123-Table S1.pdf
